# Supplementary material for: Genotype Complements the Phenotype: Identification of the Pathogenicity of an LMNA Splice Variant by Nanopore Long-Read Sequencing in a Large DCM Family
Source: Int J Mol Sci. 2022 Oct 13;23(20):12230. doi: 10.3390/ijms232012230 (PMC9602549; doi:10.3390/ijms232012230)
Supplement: Supplementary file 1 [file ijms-23-12230-s001.zip]

Archive with 1 entries (1 files):
- ijms-1926188-supplementary.pdf
